# Supplementary material for: Selection of Human Cytomegalovirus Mutants with Resistance against PDGFRα-Derived Entry Inhibitors
Source: Viruses. 2021 Jun 8;13(6):1094. doi: 10.3390/v13061094 (PMC8229732; doi:10.3390/v13061094)
Supplement: Supplementary file 1 [file viruses-13-01094-s001.zip]

Archive with 1 entries (1 files):
- viruses-1224490-supplementary.pdf
